# Supplementary material for: iRGD-modified exosomes-delivered BCL6 siRNA inhibit the progression of diffuse large B-cell lymphoma
Source: Front Oncol. 2022 Aug 2;12:822805. doi: 10.3389/fonc.2022.822805 (PMC9378967; doi:10.3389/fonc.2022.822805)
Supplement: Supplementary file 6 [file DataSheet_1.zip]

Archive with 390 entries (337 files):
- original data/
- original data/.DS_Store
- __MACOSX/original data/._.DS_Store
- original data/Figure 4,5/
- original data/WB-Figure 1B, 2B, 2E, 4F/
- original data/Supplementary Figure 2/
- original data/Figure 7/
- original data/Figure 6/
- original data/Figure 1,2/
- original data/Figure 3/
- original data/Figure 4,5/.DS_Store
- __MACOSX/original data/Figure 4,5/._.DS_Store
- original data/Figure 4,5/Figure 4/
- original data/Figure 4,5/Figure 5/
- original data/WB-Figure 1B, 2B, 2E, 4F/.DS_Store
- __MACOSX/original data/WB-Figure 1B, 2B, 2E, 4F/._.DS_Store
- original data/WB-Figure 1B, 2B, 2E, 4F/WB1.jpg
- __MACOSX/original data/WB-Figure 1B, 2B, 2E, 4F/._WB1.jpg
- original data/WB-Figure 1B, 2B, 2E, 4F/WB2.jpg
- __MACOSX/original data/WB-Figure 1B, 2B, 2E, 4F/._WB2.jpg
- original data/Supplementary Figure 2/.DS_Store
- __MACOSX/original data/Supplementary Figure 2/._.DS_Store
- original data/Supplementary Figure 2/iRGD-Exo-siNC ∩╝êhalf life).xlsx
- __MACOSX/original data/Supplementary Figure 2/._iRGD-Exo-siNC ∩╝êhalf life).xlsx
- original data/Supplementary Figure 2/Figure 6B/
- original data/Figure 7/Figure 7C/
- original data/Figure 7/.DS_Store
- __MACOSX/original data/Figure 7/._.DS_Store
- original data/Figure 7/Figure 7A/
- original data/Figure 6/Blank-Exo-siRNA/
- original data/Figure 6/.DS_Store
- __MACOSX/original data/Figure 6/._.DS_Store
- original data/Figure 6/Fig. 7B.xlsx
- __MACOSX/original data/Figure 6/._Fig. 7B.xlsx
- original data/Figure 6/iRGD-Exo-siRNA/
- original data/Figure 6/iRGD-Exo-siNC/
- original data/Figure 6/PBS/
- original data/Figure 1,2/.DS_Store
- __MACOSX/original data/Figure 1,2/._.DS_Store
- original data/Figure 1,2/Figure 1/
- original data/Figure 1,2/Figure 2/
- original data/Figure 3/.DS_Store
- __MACOSX/original data/Figure 3/._.DS_Store
- original data/Figure 3/Figure 3B/
- original data/Figure 3/Figure 3A/
- original data/Figure 4,5/Figure 4/.DS_Store
- __MACOSX/original data/Figure 4,5/Figure 4/._.DS_Store
- original data/Figure 4,5/Figure 4/PCR-4E.xls
- __MACOSX/original data/Figure 4,5/Figure 4/._PCR-4E.xls
- original data/Figure 4,5/Figure 4/Figure 4A and Supplemetary figure 1B/
- original data/Figure 4,5/Figure 4/Figure 4B and Supplemetary figure 1B/
- original data/Figure 4,5/Figure 5/.DS_Store
- __MACOSX/original data/Figure 4,5/Figure 5/._.DS_Store
- original data/Figure 4,5/Figure 5/CCK-8.xlsx
- __MACOSX/original data/Figure 4,5/Figure 5/._CCK-8.xlsx
- original data/Figure 4,5/Figure 5/Figure 5A/
- original data/Figure 4,5/Figure 5/Figure 5C/
- original data/Supplementary Figure 2/Figure 6B/iRGD-Exo-siNC (1).jpg
- __MACOSX/original data/Supplementary Figure 2/Figure 6B/._iRGD-Exo-siNC (1).jpg
- original data/Supplementary Figure 2/Figure 6B/.DS_Store
- __MACOSX/original data/Supplementary Figure 2/Figure 6B/._.DS_Store
- original data/Supplementary Figure 2/Figure 6B/control.jpg
- __MACOSX/original data/Supplementary Figure 2/Figure 6B/._control.jpg
- original data/Supplementary Figure 2/Figure 6B/FI.xlsx
- __MACOSX/original data/Supplementary Figure 2/Figure 6B/._FI.xlsx
- original data/Supplementary Figure 2/Figure 6B/iRGD-Exo-siNC (3).jpg
- __MACOSX/original data/Supplementary Figure 2/Figure 6B/._iRGD-Exo-siNC (3).jpg
- original data/Supplementary Figure 2/Figure 6B/iRGD-Exo-siNC (2).jpg
- __MACOSX/original data/Supplementary Figure 2/Figure 6B/._iRGD-Exo-siNC (2).jpg
- original data/Figure 7/Figure 7C/.DS_Store
- __MACOSX/original data/Figure 7/Figure 7C/._.DS_Store
- original data/Figure 7/Figure 7C/iRGD-Exo-siNC.jpg
- __MACOSX/original data/Figure 7/Figure 7C/._iRGD-Exo-siNC.jpg
- original data/Figure 7/Figure 7C/Control.jpg
- __MACOSX/original data/Figure 7/Figure 7C/._Control.jpg
- original data/Figure 7/Figure 7C/Blank-Exo-siRNA.jpg
- __MACOSX/original data/Figure 7/Figure 7C/._Blank-Exo-siRNA.jpg
- original data/Figure 7/Figure 7C/iRGD-Exo-siRNA.jpg
- __MACOSX/original data/Figure 7/Figure 7C/._iRGD-Exo-siRNA.jpg
- original data/Figure 7/Figure 7A/active caspase3/
- __MACOSX/original data/Figure 7/Figure 7A/._active caspase3
- original data/Figure 7/Figure 7A/.DS_Store
- __MACOSX/original data/Figure 7/Figure 7A/._.DS_Store
- original data/Figure 7/Figure 7A/BCL6/
- __MACOSX/original data/Figure 7/Figure 7A/._BCL6
- original data/Figure 7/Figure 7A/IHC.xlsx
- __MACOSX/original data/Figure 7/Figure 7A/._IHC.xlsx
- original data/Figure 6/Blank-Exo-siRNA/.DS_Store
- __MACOSX/original data/Figure 6/Blank-Exo-siRNA/._.DS_Store
- original data/Figure 6/Blank-Exo-siRNA/day 40/
- original data/Figure 6/Blank-Exo-siRNA/day 10/
- original data/Figure 6/Blank-Exo-siRNA/day 20/
- original data/Figure 6/iRGD-Exo-siRNA/.DS_Store
- __MACOSX/original data/Figure 6/iRGD-Exo-siRNA/._.DS_Store
- original data/Figure 6/iRGD-Exo-siRNA/day 40/
- original data/Figure 6/iRGD-Exo-siRNA/day 10/
- original data/Figure 6/iRGD-Exo-siRNA/day 20/
- original data/Figure 6/iRGD-Exo-siNC/.DS_Store
- __MACOSX/original data/Figure 6/iRGD-Exo-siNC/._.DS_Store
- original data/Figure 6/iRGD-Exo-siNC/day 40/
- original data/Figure 6/iRGD-Exo-siNC/day 10/
- original data/Figure 6/iRGD-Exo-siNC/day 20/
- original data/Figure 6/PBS/.DS_Store
- __MACOSX/original data/Figure 6/PBS/._.DS_Store
- original data/Figure 6/PBS/day 40/
- original data/Figure 6/PBS/day 10/
- original data/Figure 6/PBS/day 20/
- original data/Figure 1,2/Figure 1/Figure 1F/
- original data/Figure 1,2/Figure 1/PCR-A, E.xls
- __MACOSX/original data/Figure 1,2/Figure 1/._PCR-A, E.xls
- original data/Figure 1,2/Figure 1/.DS_Store
- __MACOSX/original data/Figure 1,2/Figure 1/._.DS_Store
- original data/Figure 1,2/Figure 1/PCR-C.xls
- __MACOSX/original data/Figure 1,2/Figure 1/._PCR-C.xls
- original data/Figure 1,2/Figure 1/Figure 1D/
- original data/Figure 1,2/Figure 2/Figure 2A/
- original data/Figure 1,2/Figure 2/Figure 2C and Supplementary figure 1A/
- original data/Figure 1,2/Figure 2/.DS_Store
- __MACOSX/original data/Figure 1,2/Figure 2/._.DS_Store
- original data/Figure 1,2/Figure 2/Figure 2D and Supplemetary figure 1A/
- original data/Figure 3/Figure 3B/iRGD-Exo.bmp
- __MACOSX/original data/Figure 3/Figure 3B/._iRGD-Exo.bmp
- original data/Figure 3/Figure 3B/.DS_Store
- __MACOSX/original data/Figure 3/Figure 3B/._.DS_Store
- original data/Figure 3/Figure 3B/Blank-Exo.bmp
- __MACOSX/original data/Figure 3/Figure 3B/._Blank-Exo.bmp
- original data/Figure 3/Figure 3B/FCS/
- __MACOSX/original data/Figure 3/Figure 3B/._FCS
- original data/Figure 3/Figure 3B/Control.bmp
- __MACOSX/original data/Figure 3/Figure 3B/._Control.bmp
- original data/Figure 3/Figure 3A/.DS_Store
- __MACOSX/original data/Figure 3/Figure 3A/._.DS_Store
- original data/Figure 3/Figure 3A/iRGD-Exo/
- original data/Figure 3/Figure 3A/Blank-Exo/
- original data/Figure 4,5/Figure 4/Figure 4A and Supplemetary figure 1B/.DS_Store
- __MACOSX/original data/Figure 4,5/Figure 4/Figure 4A and Supplemetary figure 1B/._.DS_Store
- original data/Figure 4,5/Figure 4/Figure 4A and Supplemetary figure 1B/NTA.pdf
- __MACOSX/original data/Figure 4,5/Figure 4/Figure 4A and Supplemetary figure 1B/._NTA.pdf
- original data/Figure 4,5/Figure 4/Figure 4A and Supplemetary figure 1B/blank-exo-BCL6 siRNA.jpg
- __MACOSX/original data/Figure 4,5/Figure 4/Figure 4A and Supplemetary figure 1B/._blank-exo-BCL6 siRNA.jpg
- original data/Figure 4,5/Figure 4/Figure 4B and Supplemetary figure 1B/.DS_Store
- __MACOSX/original data/Figure 4,5/Figure 4/Figure 4B and Supplemetary figure 1B/._.DS_Store
- original data/Figure 4,5/Figure 4/Figure 4B and Supplemetary figure 1B/iRGD-exo-BCL6 siRNA.jpg
- __MACOSX/original data/Figure 4,5/Figure 4/Figure 4B and Supplemetary figure 1B/._iRGD-exo-BCL6 siRNA.jpg
- original data/Figure 4,5/Figure 4/Figure 4B and Supplemetary figure 1B/NTA-Supplementary figure 1B.pdf
- __MACOSX/original data/Figure 4,5/Figure 4/Figure 4B and Supplemetary figure 1B/._NTA-Supplementary figure 1B.pdf
- original data/Figure 4,5/Figure 5/Figure 5A/.DS_Store
- __MACOSX/original data/Figure 4,5/Figure 5/Figure 5A/._.DS_Store
- original data/Figure 4,5/Figure 5/Figure 5A/BCL6.jpg
- __MACOSX/original data/Figure 4,5/Figure 5/Figure 5A/._BCL6.jpg
- original data/Figure 4,5/Figure 5/Figure 5A/WB-data.xlsx
- __MACOSX/original data/Figure 4,5/Figure 5/Figure 5A/._WB-data.xlsx
- original data/Figure 4,5/Figure 5/Figure 5A/╬▓-actin.jpg
- __MACOSX/original data/Figure 4,5/Figure 5/Figure 5A/._╬▓-actin.jpg
- original data/Figure 4,5/Figure 5/Figure 5C/iRGD-Exo-siNC.fcs
- __MACOSX/original data/Figure 4,5/Figure 5/Figure 5C/._iRGD-Exo-siNC.fcs
- original data/Figure 4,5/Figure 5/Figure 5C/Control.fcs
- __MACOSX/original data/Figure 4,5/Figure 5/Figure 5C/._Control.fcs
- original data/Figure 4,5/Figure 5/Figure 5C/iRGD-Exo-siNC.png
- __MACOSX/original data/Figure 4,5/Figure 5/Figure 5C/._iRGD-Exo-siNC.png
- original data/Figure 4,5/Figure 5/Figure 5C/Control.png
- __MACOSX/original data/Figure 4,5/Figure 5/Figure 5C/._Control.png
- original data/Figure 4,5/Figure 5/Figure 5C/Blank-Exo-siRNA.fcs
- __MACOSX/original data/Figure 4,5/Figure 5/Figure 5C/._Blank-Exo-siRNA.fcs
- original data/Figure 4,5/Figure 5/Figure 5C/iRGD-Exo-siRNA.fcs
- __MACOSX/original data/Figure 4,5/Figure 5/Figure 5C/._iRGD-Exo-siRNA.fcs
- original data/Figure 4,5/Figure 5/Figure 5C/Blank-Exo-siNC.fcs
- __MACOSX/original data/Figure 4,5/Figure 5/Figure 5C/._Blank-Exo-siNC.fcs
- original data/Figure 4,5/Figure 5/Figure 5C/Blank-Exo-siRNA.png
- __MACOSX/original data/Figure 4,5/Figure 5/Figure 5C/._Blank-Exo-siRNA.png
- original data/Figure 4,5/Figure 5/Figure 5C/iRGD-Exo-siRNA.png
- __MACOSX/original data/Figure 4,5/Figure 5/Figure 5C/._iRGD-Exo-siRNA.png
- original data/Figure 4,5/Figure 5/Figure 5C/Blank-Exo-siNC.png
- __MACOSX/original data/Figure 4,5/Figure 5/Figure 5C/._Blank-Exo-siNC.png
- original data/Figure 7/Figure 7A/active caspase3/.DS_Store
- __MACOSX/original data/Figure 7/Figure 7A/active caspase3/._.DS_Store
- original data/Figure 7/Figure 7A/active caspase3/iRGD-Exo-siNC.jpg
- __MACOSX/original data/Figure 7/Figure 7A/active caspase3/._iRGD-Exo-siNC.jpg
- original data/Figure 7/Figure 7A/active caspase3/PBS.jpg
- __MACOSX/original data/Figure 7/Figure 7A/active caspase3/._PBS.jpg
- original data/Figure 7/Figure 7A/active caspase3/Blank-Exo-siRNA.jpg
- __MACOSX/original data/Figure 7/Figure 7A/active caspase3/._Blank-Exo-siRNA.jpg
- original data/Figure 7/Figure 7A/active caspase3/iRGD-Exo-siRNA.jpg
- __MACOSX/original data/Figure 7/Figure 7A/active caspase3/._iRGD-Exo-siRNA.jpg
- original data/Figure 7/Figure 7A/BCL6/.DS_Store
- __MACOSX/original data/Figure 7/Figure 7A/BCL6/._.DS_Store
- original data/Figure 7/Figure 7A/BCL6/iRGD-Exo-siNC.jpg
- __MACOSX/original data/Figure 7/Figure 7A/BCL6/._iRGD-Exo-siNC.jpg
- original data/Figure 7/Figure 7A/BCL6/PBS.jpg
- __MACOSX/original data/Figure 7/Figure 7A/BCL6/._PBS.jpg
- original data/Figure 7/Figure 7A/BCL6/Blank-Exo-siRNA.jpg
- __MACOSX/original data/Figure 7/Figure 7A/BCL6/._Blank-Exo-siRNA.jpg
- original data/Figure 7/Figure 7A/BCL6/iRGD-Exo-siRNA.jpg
- __MACOSX/original data/Figure 7/Figure 7A/BCL6/._iRGD-Exo-siRNA.jpg
- original data/Figure 6/Blank-Exo-siRNA/day 40/.DS_Store
- __MACOSX/original data/Figure 6/Blank-Exo-siRNA/day 40/._.DS_Store
- original data/Figure 6/Blank-Exo-siRNA/day 40/Blank-Exo-siRNA ∩╝êday 40)-3.jpg
- __MACOSX/original data/Figure 6/Blank-Exo-siRNA/day 40/._Blank-Exo-siRNA ∩╝êday 40)-3.jpg
- original data/Figure 6/Blank-Exo-siRNA/day 40/Blank-Exo-siRNA (day 40)-2.jpg
- __MACOSX/original data/Figure 6/Blank-Exo-siRNA/day 40/._Blank-Exo-siRNA (day 40)-2.jpg
- original data/Figure 6/Blank-Exo-siRNA/day 40/Blank-Exo-siRNA (day 40)-1.jpg
- __MACOSX/original data/Figure 6/Blank-Exo-siRNA/day 40/._Blank-Exo-siRNA (day 40)-1.jpg
- original data/Figure 6/Blank-Exo-siRNA/day 10/.DS_Store
- __MACOSX/original data/Figure 6/Blank-Exo-siRNA/day 10/._.DS_Store
- original data/Figure 6/Blank-Exo-siRNA/day 10/Blank-Exo-siRNA (day 10)-2.jpg
- __MACOSX/original data/Figure 6/Blank-Exo-siRNA/day 10/._Blank-Exo-siRNA (day 10)-2.jpg
- original data/Figure 6/Blank-Exo-siRNA/day 10/Blank-Exo-siRNA (day 10)-3.jpg
- __MACOSX/original data/Figure 6/Blank-Exo-siRNA/day 10/._Blank-Exo-siRNA (day 10)-3.jpg
- original data/Figure 6/Blank-Exo-siRNA/day 10/Blank-Exo-siRNA ∩╝êday 10)-1.jpg
- __MACOSX/original data/Figure 6/Blank-Exo-siRNA/day 10/._Blank-Exo-siRNA ∩╝êday 10)-1.jpg
- original data/Figure 6/Blank-Exo-siRNA/day 20/Blank-Exo-siRNA (day 20)-2.jpg
- __MACOSX/original data/Figure 6/Blank-Exo-siRNA/day 20/._Blank-Exo-siRNA (day 20)-2.jpg
- original data/Figure 6/Blank-Exo-siRNA/day 20/Blank-Exo-siRNA (day 20)-3.jpg
- __MACOSX/original data/Figure 6/Blank-Exo-siRNA/day 20/._Blank-Exo-siRNA (day 20)-3.jpg
- original data/Figure 6/Blank-Exo-siRNA/day 20/.DS_Store
- __MACOSX/original data/Figure 6/Blank-Exo-siRNA/day 20/._.DS_Store
- original data/Figure 6/Blank-Exo-siRNA/day 20/Blank-Exo-siRNA ∩╝êday 20)-1.jpg
- __MACOSX/original data/Figure 6/Blank-Exo-siRNA/day 20/._Blank-Exo-siRNA ∩╝êday 20)-1.jpg
- original data/Figure 6/iRGD-Exo-siRNA/day 40/.DS_Store
- __MACOSX/original data/Figure 6/iRGD-Exo-siRNA/day 40/._.DS_Store
- original data/Figure 6/iRGD-Exo-siRNA/day 40/iRGD-Exo-siRNA (day 40)-1.jpg
- __MACOSX/original data/Figure 6/iRGD-Exo-siRNA/day 40/._iRGD-Exo-siRNA (day 40)-1.jpg
- original data/Figure 6/iRGD-Exo-siRNA/day 40/iRGD-Exo-siRNA (day 40)-3.jpg
- __MACOSX/original data/Figure 6/iRGD-Exo-siRNA/day 40/._iRGD-Exo-siRNA (day 40)-3.jpg
- original data/Figure 6/iRGD-Exo-siRNA/day 40/iRGD-Exo-siRNA (day 40)-2.jpg
- __MACOSX/original data/Figure 6/iRGD-Exo-siRNA/day 40/._iRGD-Exo-siRNA (day 40)-2.jpg
- original data/Figure 6/iRGD-Exo-siRNA/day 10/.DS_Store
- __MACOSX/original data/Figure 6/iRGD-Exo-siRNA/day 10/._.DS_Store
- original data/Figure 6/iRGD-Exo-siRNA/day 10/iRGD-Exo-siRNA (day 10)-2.jpg
- __MACOSX/original data/Figure 6/iRGD-Exo-siRNA/day 10/._iRGD-Exo-siRNA (day 10)-2.jpg
- original data/Figure 6/iRGD-Exo-siRNA/day 10/iRGD-Exo-siRNA (day 10)-3.jpg
- __MACOSX/original data/Figure 6/iRGD-Exo-siRNA/day 10/._iRGD-Exo-siRNA (day 10)-3.jpg
- original data/Figure 6/iRGD-Exo-siRNA/day 10/iRGD-Exo-siRNA (day 10)-1.jpg
- __MACOSX/original data/Figure 6/iRGD-Exo-siRNA/day 10/._iRGD-Exo-siRNA (day 10)-1.jpg
- original data/Figure 6/iRGD-Exo-siRNA/day 20/.DS_Store
- __MACOSX/original data/Figure 6/iRGD-Exo-siRNA/day 20/._.DS_Store
- original data/Figure 6/iRGD-Exo-siRNA/day 20/iRGD-Exo-siRNA (day 20)-1.jpg
- __MACOSX/original data/Figure 6/iRGD-Exo-siRNA/day 20/._iRGD-Exo-siRNA (day 20)-1.jpg
- original data/Figure 6/iRGD-Exo-siRNA/day 20/iRGD-Exo-siRNA (day 20)-2.jpg
- __MACOSX/original data/Figure 6/iRGD-Exo-siRNA/day 20/._iRGD-Exo-siRNA (day 20)-2.jpg
- original data/Figure 6/iRGD-Exo-siRNA/day 20/iRGD-Exo-siRNA (day 20)-3.jpg
- __MACOSX/original data/Figure 6/iRGD-Exo-siRNA/day 20/._iRGD-Exo-siRNA (day 20)-3.jpg
- original data/Figure 6/iRGD-Exo-siNC/day 40/.DS_Store
- __MACOSX/original data/Figure 6/iRGD-Exo-siNC/day 40/._.DS_Store
- original data/Figure 6/iRGD-Exo-siNC/day 40/iRGD-Exo-siNC (day 40)-3.jpg
- __MACOSX/original data/Figure 6/iRGD-Exo-siNC/day 40/._iRGD-Exo-siNC (day 40)-3.jpg
- original data/Figure 6/iRGD-Exo-siNC/day 10/.DS_Store
- __MACOSX/original data/Figure 6/iRGD-Exo-siNC/day 10/._.DS_Store
- original data/Figure 6/iRGD-Exo-siNC/day 10/iRGD-Exo-siNC (day 10)-3.jpg
- __MACOSX/original data/Figure 6/iRGD-Exo-siNC/day 10/._iRGD-Exo-siNC (day 10)-3.jpg
- original data/Figure 6/iRGD-Exo-siNC/day 10/iRGD-Exo-siNC (day 10)-2.jpg
- __MACOSX/original data/Figure 6/iRGD-Exo-siNC/day 10/._iRGD-Exo-siNC (day 10)-2.jpg
- original data/Figure 6/iRGD-Exo-siNC/day 10/iRGD-Exo-siNC (day 10)-1.jpg
- __MACOSX/original data/Figure 6/iRGD-Exo-siNC/day 10/._iRGD-Exo-siNC (day 10)-1.jpg
- original data/Figure 6/iRGD-Exo-siNC/day 20/.DS_Store
- __MACOSX/original data/Figure 6/iRGD-Exo-siNC/day 20/._.DS_Store
- original data/Figure 6/iRGD-Exo-siNC/day 20/iRGD-Exo-siNC (day 20)-1.jpg
- __MACOSX/original data/Figure 6/iRGD-Exo-siNC/day 20/._iRGD-Exo-siNC (day 20)-1.jpg
- original data/Figure 6/iRGD-Exo-siNC/day 20/iRGD-Exo-siNC (day 20)-3.jpg
- __MACOSX/original data/Figure 6/iRGD-Exo-siNC/day 20/._iRGD-Exo-siNC (day 20)-3.jpg
- original data/Figure 6/iRGD-Exo-siNC/day 20/iRGD-Exo-siNC (day 20)-2.jpg
- __MACOSX/original data/Figure 6/iRGD-Exo-siNC/day 20/._iRGD-Exo-siNC (day 20)-2.jpg
- original data/Figure 6/PBS/day 40/PBS (day 40)-3.jpg
- __MACOSX/original data/Figure 6/PBS/day 40/._PBS (day 40)-3.jpg
- original data/Figure 6/PBS/day 40/.DS_Store
- __MACOSX/original data/Figure 6/PBS/day 40/._.DS_Store
- original data/Figure 6/PBS/day 10/.DS_Store
- __MACOSX/original data/Figure 6/PBS/day 10/._.DS_Store
- original data/Figure 6/PBS/day 10/PBS (day 10)-3.jpg
- __MACOSX/original data/Figure 6/PBS/day 10/._PBS (day 10)-3.jpg
- original data/Figure 6/PBS/day 10/PBS (day 10)-2.jpg
- __MACOSX/original data/Figure 6/PBS/day 10/._PBS (day 10)-2.jpg
- original data/Figure 6/PBS/day 10/PBS (day 10)-1.jpg
- __MACOSX/original data/Figure 6/PBS/day 10/._PBS (day 10)-1.jpg
- original data/Figure 6/PBS/day 20/.DS_Store
- __MACOSX/original data/Figure 6/PBS/day 20/._.DS_Store
- original data/Figure 6/PBS/day 20/PBS (day 20)-1.jpg
- __MACOSX/original data/Figure 6/PBS/day 20/._PBS (day 20)-1.jpg
- original data/Figure 6/PBS/day 20/PBS (day 20)-3.jpg
- __MACOSX/original data/Figure 6/PBS/day 20/._PBS (day 20)-3.jpg
- original data/Figure 6/PBS/day 20/PBS (day 20)-2.jpg
- __MACOSX/original data/Figure 6/PBS/day 20/._PBS (day 20)-2.jpg
- original data/Figure 1,2/Figure 1/Figure 1F/.DS_Store
- __MACOSX/original data/Figure 1,2/Figure 1/Figure 1F/._.DS_Store
- original data/Figure 1,2/Figure 1/Figure 1F/BCL6.jpg
- __MACOSX/original data/Figure 1,2/Figure 1/Figure 1F/._BCL6.jpg
- original data/Figure 1,2/Figure 1/Figure 1F/WB-data.xlsx
- __MACOSX/original data/Figure 1,2/Figure 1/Figure 1F/._WB-data.xlsx
- original data/Figure 1,2/Figure 1/Figure 1F/╬▓-actin.jpg
- __MACOSX/original data/Figure 1,2/Figure 1/Figure 1F/._╬▓-actin.jpg
- original data/Figure 1,2/Figure 1/Figure 1D/.DS_Store
- __MACOSX/original data/Figure 1,2/Figure 1/Figure 1D/._.DS_Store
- original data/Figure 1,2/Figure 1/Figure 1D/WB.jpg
- __MACOSX/original data/Figure 1,2/Figure 1/Figure 1D/._WB.jpg
- original data/Figure 1,2/Figure 2/Figure 2A/Page σÄƒσ¢╛.JPG
- __MACOSX/original data/Figure 1,2/Figure 2/Figure 2A/._Page σÄƒσ¢╛.JPG
- original data/Figure 1,2/Figure 2/Figure 2A/σç¥Φâ╢τö╡μ││σ¢╛.jpg
- __MACOSX/original data/Figure 1,2/Figure 2/Figure 2A/._σç¥Φâ╢τö╡μ││σ¢╛.jpg
- original data/Figure 1,2/Figure 2/Figure 2A/.DS_Store
- __MACOSX/original data/Figure 1,2/Figure 2/Figure 2A/._.DS_Store
[truncated: 90 more entries]
