# Supplementary material for: iRGD-modified exosomes-delivered BCL6 siRNA inhibit the progression of diffuse large B-cell lymphoma
Source: Front Oncol. 2022 Aug 2;12:822805. doi: 10.3389/fonc.2022.822805 (PMC9378967; doi:10.3389/fonc.2022.822805)
Supplement: Supplementary file 6 [file DataSheet_1.zip › original data/Supplementary Figure 2/iRGD-Exo-siNC ∩╝êhalf life).xlsx]

## Sheet: 数据分析
		Time（H）	1	2	3	4	5	Mean	SD
	iRGD-Exo-siNC	0.03	175009	162155	164659	165168	163958	166190	5060.29
		0.0833333	139218	151854	143972	131352	139023	141084	7529.52
		0.166667	106569	106807	116094	110991	122325	112557	6695.06
		0.5	58178	56055	58576	53816	57914	56907.8	1980.86
		1	35852	38187	36489	37677	39998	37640.6	1611.09
		6	7630	7736	7775	7525	8387	7810.6	336.62
		12	4841	4985	4750	4590	4626	4758.4	161.345
		24	2665	2695	2619	2660	2540	2635.8	60.0058
		48	1498	1366	1418	1428	1469	1435.8	50.549
		72	1131	1076	1052	1091	1090	1088	28.7315
	相对残留比例	Time（H）	1	2	3	4	5	Mean	SD
	iRGD-Exo-siNC	0.03	105.307	97.5722	99.0789	99.3852	98.6571	100	3.04489
		0.0833333	83.7705	91.3738	86.6311	79.0373	83.6531	84.8932	4.53068
		0.166667	64.1249	64.2681	69.8563	66.7857	73.6056	67.7281	4.02856
		0.5	35.007	33.7295	35.2464	32.3823	34.8481	34.2427	1.19193
		1	21.5729	22.9779	21.9562	22.6711	24.0677	22.6492	0.96943
		6	4.59114	4.65492	4.67839	4.52796	5.04664	4.69981	0.202552
		12	2.91293	2.99958	2.85818	2.7619	2.78356	2.86323	0.0970849
		24	1.60359	1.62164	1.57591	1.60058	1.52837	1.58602	0.0361068
		48	0.901379	0.821952	0.853241	0.859259	0.883929	0.863952	0.0304164
		72	0.680547	0.647452	0.633011	0.656478	0.655877	0.654673	0.0172884
