# Supplementary material for: iRGD-modified exosomes-delivered BCL6 siRNA inhibit the progression of diffuse large B-cell lymphoma
Source: Front Oncol. 2022 Aug 2;12:822805. doi: 10.3389/fonc.2022.822805 (PMC9378967; doi:10.3389/fonc.2022.822805)
Supplement: Supplementary file 6 [file DataSheet_1.zip › original data/Figure 6/Fig. 7B.xlsx]

## Sheet: Sheet1
Day 10	p/sec/cm2/sr (x 10^8)	Control	iRGD-Exo-siNC	Blank-Exo-siRNA	iRGD-Exo-siRNA
	1	14.13	27.16	6.49	8.83
	2	26.52	21.24	15.31	9.32
	3	28.19	18.77	9.47	0
Day 20	p/sec/cm2/sr (x 10^8)	Control	iRGD-Exo-siNC	Blank-Exo-siRNA	iRGD-Exo-siRNA
	1	19.89	28.59	12.58	4.47
	2	41.27	20.46	15.64	3.53
	3	24.33	22.19	18.25	5.55
Day 40	p/sec/cm2/sr (x 10^8)	Control	iRGD-Exo-siNC	Blank-Exo-siRNA	iRGD-Exo-siRNA
	1	35.44	32.15	16.78	9.3
	2			26.66	0
	3			18.26	11.32
