# Supplementary material for: iRGD-modified exosomes-delivered BCL6 siRNA inhibit the progression of diffuse large B-cell lymphoma
Source: Front Oncol. 2022 Aug 2;12:822805. doi: 10.3389/fonc.2022.822805 (PMC9378967; doi:10.3389/fonc.2022.822805)
Supplement: Supplementary file 6 [file DataSheet_1.zip › original data/Figure 4,5/Figure 4/PCR-4E.xls]

## Sheet: 实验数据分析
	基因名称			平均值			△CT=CT目的基因-Ct内参基因		△△CT=△CT实验-△CT对照		扩增倍数=2-△△CT
标本编号	Actin	BCL6		Actin	BCL6		BCL6		BCL6		BCL6
Control	17.9398	26.1575
Control	17.8913	26.1934		17.9089	26.1544		8.24545		0		1
Control	17.8956	26.1122
Blank-Exo-siRNA	18.3617	26.9589
Blank-Exo-siRNA	18.4328	26.8008		18.4327	26.9027		8.47006		0.224617		0.855822
Blank-Exo-siRNA	18.5035	26.9485
iRGD-Exo-siRNA	18.6583	27.7436
iRGD-Exo-siRNA	18.6222	27.8566		18.6368	27.7778		9.14098		0.895532		0.537549
iRGD-Exo-siRNA	18.63	27.7332
