# Supplementary material for: iRGD-modified exosomes-delivered BCL6 siRNA inhibit the progression of diffuse large B-cell lymphoma
Source: Front Oncol. 2022 Aug 2;12:822805. doi: 10.3389/fonc.2022.822805 (PMC9378967; doi:10.3389/fonc.2022.822805)
Supplement: Supplementary file 6 [file DataSheet_1.zip › original data/Figure 4,5/Figure 5/CCK-8.xlsx]

## Sheet: 数据分析
	原始数据
		分组	1	2	3	4	5	调零孔
		A3.Control	0.826	0.859	0.863	0.845	0.907	0.034
		B3.Blank-Exo-siNC	0.877	0.917	0.856	0.83	0.854	0.035
		C3.Blank-Exo-siRNA	0.58	0.595	0.634	0.6	0.693	0.032
		D3.iRGD-Exo-siNC	0.826	0.861	0.837	0.847	0.884	0.032
		E3. iRGD-Exo-siRNA	0.518	0.427	0.504	0.423	0.44	0.036
	调零	分组	1	2	3	4	5	Mean	SD	Relative Proliferation Rate	SD(%)
		A3.Control	0.792	0.825	0.829	0.811	0.873	0.826	0.03	100	3.63196
		B3.Blank-Exo-siNC	0.842	0.882	0.821	0.795	0.819	0.8318	0.0326297	100.702	3.95033
		C3.Blank-Exo-siRNA	0.548	0.563	0.602	0.568	0.661	0.5884	0.0451365	71.2349	5.46446
		D3.iRGD-Exo-siNC	0.794	0.829	0.805	0.815	0.852	0.819	0.0225056	99.1525	2.72464
		E3. iRGD-Exo-siRNA	0.482	0.391	0.468	0.387	0.404	0.4264	0.045081	51.6223	5.45775
