# Supplementary material for: iRGD-modified exosomes-delivered BCL6 siRNA inhibit the progression of diffuse large B-cell lymphoma
Source: Front Oncol. 2022 Aug 2;12:822805. doi: 10.3389/fonc.2022.822805 (PMC9378967; doi:10.3389/fonc.2022.822805)
Supplement: Supplementary file 6 [file DataSheet_1.zip › original data/Supplementary Figure 2/Figure 6B/FI.xlsx]

## Sheet: Sheet1
p/sec/cm2/sr (x 10^8)	Control	iRGD-Exo-siNC-1	iRGD-Exo-siNC-2	iRGD-Exo-siNC-3
Heart	4.52	9.49	8.59	6.78
Kidney	4.13	14.86	13.22	14.46
Lung	21.51	45.17	32.27	38.72
Spleem	10.31	14.43	12.37	11.34
Liver	30.74	82.99	101.44	95.29
iRGD-Exo-siNC-1/control		Heart	2.09956
		Kidney	3.59806
		Lung	2.09995
		Spleem	1.39961
		Liver	2.69974
iRGD-Exo-siNC-2/control		Heart	1.90044
		Kidney	3.20097
		Lung	1.50023
		Spleem	1.19981
		Liver	3.29993
iRGD-Exo-siNC-3/control		Heart	1.5
		Kidney	3.50121
		Lung	1.80009
		Spleem	1.0999
		Liver	3.09987
