# Supplementary material for: iRGD-modified exosomes-delivered BCL6 siRNA inhibit the progression of diffuse large B-cell lymphoma
Source: Front Oncol. 2022 Aug 2;12:822805. doi: 10.3389/fonc.2022.822805 (PMC9378967; doi:10.3389/fonc.2022.822805)
Supplement: Supplementary file 6 [file DataSheet_1.zip › original data/Figure 7/Figure 7A/IHC.xlsx]

## Sheet: IPP数据
		active caspase3		BCL6	总核数	表达率
	PBS	195.581		653	2575	25.3592
		147.556		427	2078	20.5486
		211.176	184.771	527	2529	20.8383	22.2487
	iRGD-Exo-siNC	204.042		713	2619	27.2241
		162.56		429	2189	19.598
		143.518	170.04	608	2538	23.9559	23.5927
	iRGD-Exo-siNC	595.324		216	2395	9.01879
		772.027		327	2535	12.8994
		850.366	739.239	308	2619	11.7602	11.2261
	iRGD-Exo-siNC	1239.73		150	2545	5.89391
		1426.33		182	2490	7.30924
		1052.86	1239.64	184	2641	6.96706	6.7234

## Sheet: 数据与图表 
指标 组别	active caspase3	Mean	SD			PBS	iRGD-Exo-siNC	iRGD-Exo-siNC	iRGD-Exo-siNC
PBS	195.581					195.581	204.042	595.324	1239.73
	147.556				active caspase3	147.556	162.56	772.027	1426.33
	211.176	184.771	33.1589			211.176	143.518	850.366	1052.86
iRGD-Exo-siNC	204.042				`x±s	184.77±33.16	170.04±30.95	739.24±130.64	1239.64±186.74
	162.56
	143.518	170.04	30.9478
iRGD-Exo-siNC	595.324
	772.027
	850.366	739.239	130.644
iRGD-Exo-siNC	1239.73
	1426.33
	1052.86	1239.64	186.736
指标 组别	Bcl6	Mean	SD			PBS	iRGD-Exo-siNC	iRGD-Exo-siNC	iRGD-Exo-siNC
PBS	25.3592					25.3592	27.2241	9.01879	5.89391
	20.5486				Bcl6	20.5486	19.598	12.8994	7.30924
	20.8383	22.2487	2.69768			20.8383	23.9559	11.7602	6.96706
iRGD-Exo-siNC	27.2241				`x±s	22.25±2.7	23.59±3.83	11.23±1.99	6.72±0.74
	19.598
	23.9559	23.5927	3.82602
iRGD-Exo-siNC	9.01879
	12.8994
	11.7602	11.2261	1.99468
iRGD-Exo-siNC	5.89391
	7.30924
	6.96706	6.7234	0.738454
