# Supplementary material for: iRGD-modified exosomes-delivered BCL6 siRNA inhibit the progression of diffuse large B-cell lymphoma
Source: Front Oncol. 2022 Aug 2;12:822805. doi: 10.3389/fonc.2022.822805 (PMC9378967; doi:10.3389/fonc.2022.822805)
Supplement: Supplementary file 6 [file DataSheet_1.zip › original data/Figure 1,2/Figure 1/PCR-A, E.xls]

## Sheet: 1
	基因名称					平均值					△CT=CT目的基因-Ct内参基因				△△CT=△CT实验-△CT对照				扩增倍数=2-△△CT
标本编号	Actin	ITGαV	ITGβ3			Actin	ITGαV	ITGβ3			ITGαV	ITGβ3			ITGαV	ITGβ3			ITGαV	ITGβ3
A1	19.4291	22.9877	27.658
A1	19.4698	22.9837	27.4535			19.4604	23.02	27.5039			3.55962	8.04355			0	0			1	1
A1	19.4823	23.0886	27.4003
B1	19.6461	22.5268	25.7085
B1	19.6619	22.3325	25.8458			19.6339	22.4307	25.791			2.79677	6.15708			-0.762842	-1.88648			1.69683	3.69731
B1	19.5937	22.4327	25.8187
C1	19.2264	21.0484	25.5403
C1	19.2293	21.1398	25.7589			19.204	21.1533	25.7256			1.94927	6.52156			-1.61035	-1.52199			3.05325	2.87187
C1	19.1564	21.2717	25.8776
D1	19.5356	21.0407	25.6154
D1	19.5465	20.8902	25.5114			19.5565	20.97	25.5675			1.41351	6.011			-2.14611	-2.03256			4.42631	4.09129
D1	19.5873	20.979	25.5756
E1	19.2173	19.5237	24.9215
E1	19.2167	19.4513	24.861			19.2075	19.53	24.8958			0.322477	5.68832			-3.23714	-2.35523			9.42923	5.11677
E1	19.1885	19.6148	24.9048
F1	19.7138	20.2023	25.8439
F1	19.6644	20.1447	25.9662			19.6321	20.2168	25.9184			0.584753	6.28627			-2.97486	-1.75728			7.86182	3.38061
F1	19.5181	20.3035	25.945
标本编号	扩增倍数
	ITGαV	ITGβ3
A1	1	1
B1	1.69683	3.69731
C1	3.05325	2.87187
D1	4.42631	4.09129
E1	9.42923	5.11677
F1	7.86182	3.38061

## Sheet: 2
	基因名称			平均值			△CT=CT目的基因-Ct内参基因		△△CT=△CT实验-△CT对照		扩增倍数=2-△△CT
标本编号	Actin	BCL6		Actin	BCL6		BCL6		BCL6		BCL6
G1	18.7248	22.4398
G1	18.7081	22.4497		18.7167	22.4315		3.71479		0		1
G1	18.7172	22.4049
H1	18.181	22.1528
H1	18.2367	22.0246		18.2259	22.0674		3.84145		0.126664		0.915947
H1	18.26	22.0246
I1	18.1649	24.2294
I1	18.2817	24.2853		18.2618	24.2423		5.98054		2.26575		0.207941
I1	18.3388	24.2122
J1	18.6201	23.8554
J1	18.6531	23.5563		18.6652	23.7451		5.07985		1.36507		0.388216
J1	18.7224	23.8235
K1	18.6936	23.3571
K1	18.7103	23.2132		18.7036	23.2195		4.51595		0.801169		0.573884
K1	18.7068	23.0883
标本编号	扩增倍数
	BCL6
G1	1
H1	0.915947
I1	0.207941
J1	0.388216
K1	0.573884
