# Supplementary material for: iRGD-modified exosomes-delivered BCL6 siRNA inhibit the progression of diffuse large B-cell lymphoma
Source: Front Oncol. 2022 Aug 2;12:822805. doi: 10.3389/fonc.2022.822805 (PMC9378967; doi:10.3389/fonc.2022.822805)
Supplement: Supplementary file 6 [file DataSheet_1.zip › original data/Figure 1,2/Figure 1/PCR-C.xls]

## Sheet: 1
	基因名称			平均值			△CT=CT目的基因-Ct内参基因		△△CT=△CT实验-△CT对照		扩增倍数=2-△△CT
标本编号	Actin	BCL6		ACTIN	BCL6		BCL6		BCL6		BCL6
D2	17.5959	24.4905
D2	17.7328	24.5216		17.6513	24.4768		6.82552		0		1
D2	17.6253	24.4184
E2	17.6088	22.8966
E2	17.7148	22.9086		17.7253	22.8275		5.10216		-1.72336		3.30206
E2	17.8523	22.6773
F2	17.8351	23.6823
F2	17.7196	23.6702		17.768	23.6815		5.91347		-0.912053		1.88172
F2	17.7493	23.6919
G2	18.0255	22.4264
G2	17.9027	22.4552		17.8861	22.4281		4.54191		-2.28361		4.86894
G2	17.7302	22.4025
标本编号	扩增倍数
	BCL6
D2	1
E2	3.3
F2	1.88
G2	4.87
