# Supplementary material for: iRGD-modified exosomes-delivered BCL6 siRNA inhibit the progression of diffuse large B-cell lymphoma
Source: Front Oncol. 2022 Aug 2;12:822805. doi: 10.3389/fonc.2022.822805 (PMC9378967; doi:10.3389/fonc.2022.822805)
Supplement: Supplementary file 6 [file DataSheet_1.zip › original data/Figure 4,5/Figure 5/Figure 5A/WB-data.xlsx]

## Sheet: Sheet1
Fig. 1F		Blank			siRNA NC			BCL6 siRNA1			BCL6 siRNA2			BCL6 siRNA3
	BCL-6	102067	107067	114820	105879	118393	102889	18695	17364	13621	44351	49298	47967	92487	89147	83828
	β-actin	94506	96457	98788	94539	97709	91866	93416	96371	90834	98563	98567	92231	99441	98773	97362
	BCL-6/β-actin	1.08001	1.11	1.16229	1.11995	1.21169	1.11999	0.200126	0.180179	0.149955	0.449976	0.500147	0.520075	0.930069	0.902544	0.860993
Fig. 5A		Control			Blank-Exo-siNC			Blank-Exo-siRNA			iRGD-Exo-siNC			iRGD-Exo-siRNA
	BCL-6	98337	103921	107834	94076	101269	107088	86619	78869	81268	99155	94346	111466	27491	24979	23582
	β-actin	84046	85813	86893	81797	86555	85669	87097	80474	83703	86975	80612	89897	83311	83551	83922
	BCL-6/β-actin	1.17004	1.21102	1.241	1.15012	1.17	1.25002	0.994512	0.980056	0.970909	1.14004	1.17037	1.23993	0.32998	0.298967	0.280999
